# Supplementary material for: Pathogenic variants in the autophagy-tethering factor EPG5 drive neurodegeneration through mitochondrial dysfunction and innate immune activation
Source: Nat Commun. 2026 May 26;17:6887. doi: 10.1038/s41467-026-73538-7 (PMC13388713; doi:10.1038/s41467-026-73538-7)
Supplement: Supplementary file 8 — Source Data [file 41467_2026_73538_MOESM8_ESM.xlsx]

## Sheet: Fig. 1b
Ctrl1	Ctrl2	Ctrl3	Pat1	Pat2	Pat3	Pat4
1	0.751251	1.21015	0.120804	0.112031	0.162415	0.131426
1.14028	0.880615	0.805507	0.09321	0.165765	0.240644	0.175103
1.09045	0.781511	0.911256	0.211744	0.16277	0.100547	0.107459
1.18126	0.914895	1.15175	0.190644	0.202609	0.166889	0.223705
		1.02106		0.241684

## Sheet: Fig. 1d
Ctrl1	Ctrl2	Ctrl3	Pat1	Pat2	Pat3	Pat4
2194.14	3218.22	2698.73	750.215	1542.32	1893.81	2538.14
2276.67	4069.72	3868.07	640.937	480.404	1099.16	1479.38
1494.68	2486.59	1608.75	711.733	941.365	1026.9	964.325
1687.37	1869.87	2731.95	399.795	812.278	1160.45	1146.88
2105.32	1119.95	2245.08	660.432	756.905	2888.33	1288.76
1959.27	2703.96	3171.13	753.871	1831.1	1770.49	1818.96
2241.01	4222.31	2200.58	1426.73	2341.25	911.821	2481.08
2265.65	3559.01	2232.45	1775.9	1646.37	1041.2	1374.79
1710.82	3941.99	3268.07	1415.25	1050.48	1822.67	1370.93
2198.75	2491.49	1521.46	2470.76	2035.07	2866.02	2221.02
1811.06	2525.23	1543.98	1804.73	1854.21	1771	1701.44
1306.2	3997.14	2246.87	1636.71	1843.68	1831.81	1902
1372.85	3788.38	2302.93	438.808	2122.86	1904.13	790.086
2411.73	4230.38	1546.05	1076.02	1291.17	739.493	1218.2
3884.09	3805.98	3788.43	777.212	2072.5	1757.2	1967.6
1085.71	2155.39	3200.12	847.791	2547.85	928.488	1243.49
1324.62	2714.22	1437.16	1292.37	1537.65	953.143	1007.89
2116.67	2191.28	2080.64	1044.98	1955.71	1678.79	1871.5
3908.49	3302.62	2007.16	1817.44	1626.35	980.358	508.024
1040.9	3345.81	3303.51	1461.03	687.381	1125.86	1093.95
2847.26	1320.98	3224.57	1581.39	1299.2	1111.93	1722.17
1851.39	3914.95	2265.04	1893.34	896.7	1158.77	1979.82
3035.17	1350.98	3400.73	1218.19	1213.02	1180.58	1774.66
2312.85	1847.77	2958.24	1981.87	1118.21	1157.7	1834.84
1611.8	3092.92	1473.51	1234.01	1829.29	1062.45	1735.79
3333.18	2456.87	2583.33	1351.03	2817.13	1073.25	1832.7
2497.51	1358.01	3597.88	1894.06	2430.05	1122.84	1885.85
3832.71	2748.58	1673.26	1713.65	1321.12	1140.12	1938.96
1418.04	3900.9	1311.71	1548.76	1221.01	1163.73	1514.84
1277.25	1081.52	1462.83	1035	1315.23	1937.36	1515.44
3793.45	2823.44	2316.2	2070.07	1354.23	1127.17	2047.83
1878.38	2606.49	3260.59	1475.12	1523.12	1833.21	2501.1
2515.85	1781.39	2411.07	1115.57	2314.12	1955.42	2862.36
1957.27	3532.57	3532.87	1404.01	1457.25	2984.21	1837.15
3515.73	2160.3	3424.89	1664.78	889.23	1054.57	1153.93
1795.26	2480.66	2421.83	1369.11	1145.65	1962.31	1623.78
1619.89	3088.67	2249.72	1844.74	1214.25	1020.93	2360.38
2373.6	2810.46	1863.5	1019.02	2317.95	1043.48	1805.3
3016.19	1761.07	2280.01	1391.14	1321.46	1975.01	3368.37
3249.63	1064.21	2764.72	2380.88	1080.1	1810.38	1516.2
2774.13	1098.38	3861.96	2156.69	1081.06	1267.7	1413.1
3511.87	2228.01	1004.59	2922.78	1874.68	980.675	849.7
1355.6	2790.46	2841.66	2335.71	2195.72	1247.1	1143.39
2200.37	3600.62	2345.7	2709.06	2249.44	1093.34	1199.8
3319.78	1290.67	3341.32	1155.53	2526.41	998.833	1104.03
2145.82	2053.79	3568.34	1270.1	2043.3	1112.05	933.431
1862.44	3029.87	1494.22	2015.72	1212.25	1321.95	790.176
2302.18	1449.21	2320.42	2306.84	2314.25	1684.98	1337.29
3028.27	2986.36	3750.33	1900.63	1652.12	1472.78	2435.26
1966.85	3134.14	2555.15	1431.72	2789.23	1118.09	1706.68
2003.44	3315.12	2389.22	2503.93	2112.03	1870.85	1443.65
2738.36	1014.88	3606.05	1672.21	1003.2	1819.18	2445.45
1966.95	3988.67	2700.67	1993.24	1362.98	1496.13	2598.39
1828.1	2086.22	1082.15	2090.75	1412.35	1659.97	1682.79
2313.15	1518.48	1778.82	1208.94	1932	1328.3	2135.16
3303.39	2979.44	2367.29	1667.13	1238.64	1155.92	2215.76
2587.3	2780.55	3811.88	2353.53	2313.26	1078.9	2339.65
2862.75	3461.55	3484.88	2705.64	1317.68	899.173	1770.02
1998.6	1312.56	2645.21	1686.53	1998.32	1680.2	2363.8
2422.95	2178.37	3409.3	1679.32	2556.89	1669.74	2450
2896.27	3627.24	2899.24	1417.68	1478.95	1667.17	2117.45
1726.16	1288.37	1187.89	1416.08	2004.25	1677.83	1841.21
2680.42	1069.46	2417.39	1416.98	2859.97	2649.61	2257.68
3185.91	2284.82	3712.75	2897.08	3512.23	706.029	2046.27
2491.78	2150.05	3141.72	2019.09	1512.23	1713.95	1699.57
2014.07	2653.5	2823.2	1788.42	2001.01	2611.06	1188.03
2924.29	1518.35	3427.38	1910.33	1568.12	761.507	1202.08
3446.9	1784.23	2457.76	564.336	2558.32	1656.86	2960.93
2155.87	2854.17	1176.1	430.187	1214.25	871.351	1342.2
1262.3	2643.98	2340.61	947.82	2654.25	1914.8	1655
2890.77	3599.18	2401.76	812.988	2485.12	1948.43	2221.63
3236.48	2622.02	3349.02	1706	1278.2	1877.93	2417.94
2514.83	3974.76	1822.99	2517.58	1541.2	1823.62	2356.15
1675.42	1378.73	2085.75	1359.09	2310.2	2726.66	2522.41
1541.38	2148.46	3765.22	1435.29	1456.23	747.557	1645.02
2425.55	3670.67	2488.11	2303.61	2789.25	674.378	1503.73
2171.79	2524.24	3410.23	2452.77	2145.23	661.349	1107.19
3330.15	3508.45	2563.01	1198.82	2654.23	684.135	2962.23
1523.23	1111.4	3210.25	1234.9	1234.52	734.296	1584.74
1825.63	3159.22	1923.26	1939.86	596.32	680.013	1257.38
1745.23	3042.84	2103.2	2394.94	789.45	1907.97	2022.05
1984.25	3731.23	1856.32	1363.47	1125.1	1747.15	1588.65
2100.3	3229.55	1156.2	1210.16	1625.31	1671.69	686.025
2723.12	3892.66	2100.23	1040.51	1200.14	1793.28	602.274
1425.25	1728.69	1458.2	1066.61	1101.86	1806.14
1200.32	1962.68		2794.1	845.125	1803.25
1100.32	1463.61		1203.97	984.122	2860.12
1652.32	1297.27		1512.51		855.774
2653.12	1473.93				971.989
2436.14	2680.14				1016.95
	3522.99				723.827
	3654.57				1492.48
	1336.68				1303.03
	2562.27				1305.91
	2205.94				1133.7

## Sheet: Fig. 1e
	Networked	Networked	Networked	Fragmented	Fragmented	Fragmented	Swollen	Swollen	Swollen
Ctrl1	85.3512	81.4523	86.1358	11.65	18.2312	13.2616	0.5501	0.7341	1
Ctrl2	83.5026	79.0714	84.747	15.2502	20.56	15.2607	0.2532	0.4226	0.5206
Ctrl3	80.7414	88.752	88.0251	18.2634	10.2554	11.2601	1.2316	1.1041	0.5607
Pat1	62.8526	70.7919	63.7419	26.1214	32.1503	30.26	3.3612	4.2314	5.2623
Pat2	63.5875	65.5505	71.7432	28.4275	33.4207	23.2603	3.1194	6.2356	5.2637
Pat3	74.5535	68.5703	61.7156	21.4513	29.432	34.2657	4.1415	2.1581	5.2612
Pat4	70.857	59.7751	67.7402	26.151	35.2371	27.2612	2.65	6.2691	5.2601

## Sheet: Fig. 1g
Ctrl1	Ctrl2	Ctrl3	Pat1	Pat2	Pat3	Pat4
43.7309	22.1844	33.0645	33.2045	48.1542	21.0189	51.3769
38.204	40.0354	32.7284	48.3516	42.5541	35.3105	49.432
29.2471	38.3212	32.1324	45.1978	45.0112	42.4602	49.7797
40.2368	29.7704	31.7725	70.2615	39.2741	55.7535	48.3654
29.1112	28.2506	30.9021	55.215	4.021	63.2854	47.1673
24.418	41.2319	29.3949	56.262	39.231	74.0474	45.3153
41.2036	39.211	28.6137	50.231	40.2324	46.0554	53.294
31.2515	20.1545	26.0242	65.3201	30.231	55.7535	50.6318
29.198	23.5691	25.3442	60.2305	50.2104	33.2837	53.7447
30.2015	30.2416	25.2509	50.121	40.2315	44.0477	57.3251
22.2601	32.0145	25.196	59.0252	40.2315	27.9565	52.8135
37.1223	26.12	22.8712	51.2346	45.2614	31.9813	53.6546
45.1214	26.1541	42.2293	53.9819	22.2392	47.5079	45.23
26.2309	25.4258	43.178	58.9118	24.7852	56.0606	57.2547
24.2302	29.6291	41.151	38.9276	34.1578	38.5568	60.7069
21.2398	32.8997	39.591	55.2047	43.3346	61.9457	64.8138
26.2353	19.026	30.998	49.2752	50.0443	24.6018	60.3051
27.252	29.0634	31.2437	42.904	25.3739	56.0606	60.5803
30.1419	25.2881	33.892	46.2861	39.1778	38.5568	47.1249
41.234	20.0316	32.8337	40.8759	50.2167	19.9057	51.7089
42.0304	28.8322	31.7207	54.7641	63.1349	23.4025	53.6323
28.3228	21.1946	32.3515	36.2717	43.0531	32.1184	59.5813
29.1915	33.0345	23.7673	35.2817	30.3922	46.3062	59.2342
19.4508	35.9617	26.9542	33.4806	25.7369	18.4359	58.6189
17.2314	32.985	29.7045	39.5857	31.4213	61.8346	52.8144
40.1002	35.0431	27.5826	34.3374	45.6497	26.0294	48.6273
43.0274	35.9321	26.6274	36.8357	42.7417	23.9841	39.5522
29.2317	21.3975	24.3519	41.7338	58.9789	38.4259	56.7692
33.0345	17.8051	33.5431	31.1209	38.4424	41.8346	47.3355
35.9617	18.081	36.3697	45.7974	41.2026	46.0994	51.6939
32.985	28.4701	28.6825	37.8942	28.4424	23.6955	39.4521
35.0431	21.8289	31.6003	39.1559	37.3298	33.9463	18.9457
35.9321	21.8636	24.6307	30.5781	27.3298	48.7833	24.6018
21.3975	24.3294	28.6825		41.2026	59.2202	44.2165
26.8249		30.1241			50.0023	58.5568
26.5562					40.2669	16.0994
24.8528					33.4258	25.3152
25.7921					29.2202	46.8111
22.6872						51.8036
37.3937

## Sheet: Fig. 1h
Time (minutes)	Ctrl1	Ctrl2	Ctrl3	Pat1	Pat2	Pat3	Pat4
1.31081	32.3239645833333 ± 5.98376300361022	39.8100141 ± 9.7291841126552	34.017796 ± 5.7565146666644	20.8998637272727 ± 1.68530846711847	19.771621 ± 2.79249329827369	16.8756241818182 ± 2.09142219294699	15.6873215833333 ± 3.07321641277868
7.76734	32.4095295 ± 6.3890890638625	39.4964376 ± 10.3600719465707	34.1978118333333 ± 5.73868158668106	21.4430308181818 ± 1.82971167426832	20.2303461666667 ± 3.68166595082221	16.8486746363636 ± 2.30309361465902	15.8390970833333 ± 3.83381819104575
14.2245	32.1314899166667 ± 6.25253878280076	38.4547813333333 ± 9.40950279765747	34.31731025 ± 5.69457735146116	21.0812303636364 ± 1.75234744394982	20.4992420833333 ± 2.9737138900537	15.956844 ± 2.43228270665599	15.6827157272727 ± 2.91768291688867
20.7823	12.6896618 ± 1.83721178323275	9.60747857142857 ± 1.69509161618267	11.6483289090909 ± 1.86816833004531	8.71467107692308 ± 1.78176085664863	9.76150708333333 ± 2.10445018415131	7.78973166666666 ± 1.48463205986328	8.73233736363636 ± 2.09947770918594
27.2339	11.7493628571429 ± 2.10378736705286	9.24588314285714 ± 1.59194797347821	10.9636485714286 ± 1.68185306294326	8.30462930769231 ± 1.81115928572366	8.94249025 ± 1.78770277696057	6.96700275 ± 1.38665340381144	8.00688736363636 ± 1.85406004466868
33.6873	11.5537906428571 ± 1.98561749281968	8.87316307142857 ± 1.52402295376044	10.7680763571429 ± 1.59200313493337	8.01420376923077 ± 2.11934160696804	8.86816225 ± 1.63870531468735	7.10004733333333 ± 1.92450070856135	7.97420590909091 ± 2.25404609225324
40.2403	50.4162081538462 ± 4.36859142691339	45.4871533636364 ± 11.5465897169366	44.8008235384615 ± 7.82413522485647	26.6929535555556 ± 4.30937644156112	22.0750348571429 ± 3.34985002635291	18.6622572 ± 3.16797945266014	22.5733764545455 ± 4.44091080895362
46.701	47.2318869230769 ± 3.55623956710862	45.2207042727273 ± 11.5147797680922	43.8472715384615 ± 5.73749453603029	26.9673567777778 ± 5.72966194399679	21.6001931428571 ± 2.53093735910055	20.7097788 ± 2.99657990350898	22.7940532727273 ± 4.77104428474389
53.1575	49.635508 ± 3.64933016675396	45.3697032727273 ± 11.4782154965145	45.2508926153846 ± 5.96254712817631	26.4976913333333 ± 4.97885170325402	21.653376 ± 4.12628384674737	21.9157344 ± 3.01341617883049	23.6144384545455 ± 5.47621805659412
59.7254	58.0009957142857 ± 4.95075247001954	57.3212944285714 ± 11.430524406091	48.0009957142857 ± 4.95075247001954	23.8996022222222 ± 5.56949452028965	23.895068625 ± 5.09600891654843	20.1814025 ± 2.96842615576104	17.9593356666667 ± 2.72174281377825
66.1869	56.0736854285714 ± 3.59442559741413	58.8153478571429 ± 9.52699055598208	46.0736854285714 ± 3.59442559741413	24.1779502222222 ± 6.03556283146444	23.14875425 ± 4.19078292315231	19.284214 ± 3.7767314291365	18.8614156666667 ± 3.04747499003804
72.6518	56.7976172857143 ± 6.63701820103456	55.119757 ± 12.6547562364559	46.7976172857143 ± 6.6370182010346	23.4669723333333 ± 6.41785042123531	24.44927925 ± 4.23273831673908	20.2950683333333 ± 3.28654268251874	18.8725515 ± 1.76424443892775
79.2106	8.80843136363636 ± 1.56977171646761	6.3071433 ± 1.18134919814047	8.444795 ± 1.24029891045514	7.13885427272727 ± 1.27976090269629	7.40196881818182 ± 1.4755567756428	6.52122608333333 ± 1.68961424942804	4.14295554545455 ± 1.8552597796358
85.6725	9.451252 ± 1.27574937671403	7.8106926 ± 1.25330328925056	8.99670654545455 ± 0.910287946154113	8.13538118181818 ± 1.32755239014713	8.105366 ± 1.13168816403213	7.430599 ± 1.39796012253666	5.14019945454545 ± 1.86768033036161
92.1355	8.798611 ± 1.37385670763621	7.2606704 ± 1.40254916276433	8.52588372727273 ± 1.11791961754808	7.67633190909091 ± 1.51804100085191	7.61772809090909 ± 2.10305398629571	6.75491083333333 ± 2.20960779199785	4.91860436363636 ± 1.73472034162053

## Sheet: Fig. 1i
Ctrl1	Ctrl2	Ctrl3	Pat1	Pat2	Pat3	Pat4
32.0621	33.792	29.483	11.4631	12.7891	6.94197	2.26917
30.4812	26.2592	23.3758	14.9653	11.5683	6.90866	6.93673
27.9148	36.504	27.6414	12.4547	12.2043	8.26049	8.28187
25.8334	30.3882	33.3505	14.2597	10.1966	10.132	7.08838
25.4169	41.6858	32.4273	13.3828	11.1319	14.3331	7.87868
29.3604	30.2824	26.929	9.92396	12.2508	8.63803	10.6191

## Sheet: Fig. 1j
Ctrl1	Ctrl2	Ctrl3	Pat1	Pat2	Pat3	Pat4
18.8388	20.3056	20.2914	11.5897	5.33019	7.7607	7.04081
25.6971	25.0055	22.8831	9.44891	4.96414	7.93002	6.15503
23.0062	25.0914	23.6838	9.66819	5.07746	7.55669	7.1526
26.412	26.1251	27.3972	10.222	7.01498	2.94087	2.73722
22.6229	27.4417	18.3168	11.3653	7.42288	3.5267	4.54939
23.7355	25.3298	27.7595	12.0081	6.46905	6.20546	4.49515

## Sheet: Fig. 1l
	Ctrl1	Ctrl1	Ctrl1	Ctrl1	Ctrl2	Ctrl2	Ctrl2	Ctrl2	Ctrl3	Ctrl3	Ctrl3	Ctrl3	Pat1	Pat1	Pat1	Pat1	Pat2	Pat2	Pat2	Pat2	Pat3	Pat3	Pat3	Pat3	Pat4	Pat4	Pat4	Pat4
CI	1.0001	1.00012	1.1		0.8512	0.7517	0.9428	0.7133	0.8726	0.9177	0.6405		0.5204	0.4541	0.4829	0.6927	0.2819	0.3704	0.4812	0.7574	0.1814	0.2919	0.1612		0.5862	0.4206	0.6512
CIV	1	1.001	1.01		0.9584	0.8634	0.8156	0.6541	0.9102	1.12	0.9347		0.1219	0.2105	0.1856	0.2156	0.2601	0.3517	0.3196	0.2258	0.1505	0.1868	0.105		0.4212	0.3229	0.291
CII	1	1.01	1.001		1.0411	0.8617	0.9503	0.8108	0.813	0.795	0.788	0.941		0.6414	0.4138	0.7266	0.6026	0.3087	0.47028	0.796	0.4532	0.3142	0.2132		0.683	0.412	0.3725
CIII	1	1.01	1.001		1.1045	0.9801	0.8632	0.849	0.7804	0.8913	0.9136		0.7814	0.8106	0.608	0.7304	0.6099	0.7412	0.8351	0.662	0.6225	0.6802	0.3114		0.7741	0.8532	0.646
CV	1	1.01	1.001		1.2126	1.012	0.9205	0.9185	1.2321	1.144	0.8411		0.8422	0.6743	0.9108	0.7913	0.8715	0.8233	0.6122	0.9072	0.6772	0.9108	0.775		0.8981	0.9045	1.108

## Sheet: Fig. 1m
Ctrl1	Ctrl2	Ctrl3	Pat1	Pat2	Pat3	Pat4
1.02867	0.85364	1.32691	1.59112	1.15062	1.67042	1.65131
1.1529	0.96133	1.05116	1.23583	1.2843	1.31201	1.3414
0.95213	1.12138	1.28093	1.31281	1.3214	1.504	1.77125
1.10112	1.25002	1.12083	1.4851	1.51833	1.36134	1.11521
1.12008	0.8944	1.32206	1.38165	1.30515	1.22152	1.41521
0.91135	1.09142	1.15302	1.18021	1.25105	1.46072	1.37074
1.24123		1.1602	1.48205		1.38237
		0.91558

## Sheet: Fig. 2a
Time(S)	Ctrl1	Ctrl2	Ctrl3	Pat1	Pat2	Pat3
0	-0.0699630769230769 ± 0.0238139221831178	-0.0775707692307692 ± 0.0237804732436574	-0.261237333333333 ± 0.250392427910004	-0.104823846153846 ± 0.0192089820736991	-0.0986838461538462 ± 0.0358796285140704	-0.0964675 ± 0
1	0.198745 ± 0.207861458097295	0.0776246153846154 ± 0.145363264220216	0.368832166666667 ± 0.196980182007649	0.0262130769230769 ± 0.0500916460674192	0.00278823076923077 ± 0.00698987904227541	0.0180815833333333 ± 0.0993495731950654
2	0.245133307692308 ± 0.257525805507068	0.0767546153846154 ± 0.098989707666621	0.320763833333333 ± 0.242270290183024	0.0268182307692308 ± 0.0384518628572441	0.0115411538461538 ± 0.0281845194147607	0.0805205 ± 0.130042563591695
3	0.367514615384615 ± 0.235022083480659	0.126080153846154 ± 0.0862429743417265	0.539770166666667 ± 0.554716611055922	0.0235487692307692 ± 0.0582522069255089	0.00805715384615385 ± 0.0199206890018315	0.0813585 ± 0.130645343644157
4	6.24914807692308 ± 2.20833906024477	5.93147523076923 ± 1.85254287710429	6.35285066666667 ± 2.27567113696488	11.3137413846154 ± 2.2068225379698	9.40594823076923 ± 3.39778188096021	11.3414516666667 ± 0.816061048952017
5	7.77338161538461 ± 2.67604219116322	7.76189676923077 ± 2.38738794986258	8.7943355 ± 1.38581743787611	15.0392407692308 ± 2.88247474010459	12.2841985384615 ± 4.41518950019149	11.7277166666667 ± 0.185624086978675
6	8.29166230769231 ± 2.82929639138453	9.15349138461538 ± 2.80591437347126	9.74774616666667 ± 1.86779858334249	15.9000446153846 ± 2.95414143058412	13.0211310769231 ± 4.67636718410688	12.3433166666667 ± 0.642904694077331
7	8.40093584615385 ± 2.85065717102387	9.59974330769231 ± 2.94889230562798	9.575059 ± 2.65373607605692	14.3732246153846 ± 2.62918517717502	12.2271296923077 ± 4.40891504356737	12.0949 ± 0.60033108531876
8	7.86595830769231 ± 2.69439423924662	9.16873392307692 ± 2.83983845369455	8.75744283333333 ± 1.77063322369828	11.9494511538462 ± 2.17855914863624	10.8136456923077 ± 3.92439504071017	10.7649833333333 ± 0.224443876429424
9	6.834578 ± 2.37605212586895	8.21219861538462 ± 2.56877338415905	7.96667816666667 ± 2.01406768076849	9.57557115384615 ± 1.74473797314558	9.33371330769231 ± 3.40958667609498	9.06965166666667 ± 0.195819262731394
10	5.71317246153846 ± 1.99965933353791	7.09176723076923 ± 2.23630000979968	7.05192216666667 ± 1.63744799967149	7.58614830769231 ± 1.38187183539251	8.00118653846154 ± 2.93968367777205	7.44352 ± 0.305931607389626
11	4.67735423076923 ± 1.65236639361126	6.00411484615385 ± 1.89480727993482	5.8705295 ± 1.46301080965572	6.026232 ± 1.09872054586368	6.849252 ± 2.52796231573584	6.09669166666667 ± 0.370232566499311
12	3.84300884615385 ± 1.35488858452432	5.04528107692308 ± 1.59601632611248	4.86449883333333 ± 1.23726092914962	4.84173123076923 ± 0.880518885739647	5.87796861538462 ± 2.17747988560161	5.01832 ± 0.354830636783241
13	3.20163223076923 ± 1.12918989832063	4.25186892307692 ± 1.34718197679709	4.04989633333333 ± 1.1928874191711	3.967415 ± 0.720015467430387	5.06433330769231 ± 1.88184714218448	4.217255 ± 0.353934995429952
14	2.732332 ± 0.976183667145857	3.60660815384615 ± 1.14588554651209	3.43182066666667 ± 1.12377717112721	3.33690230769231 ± 0.601498094958247	4.39111238461538 ± 1.63710670914521	3.63192166666667 ± 0.35328293609608
15	2.37327223076923 ± 0.850559194535978	3.08727061538462 ± 0.98254405321047	2.92548366666667 ± 1.07490829930402	2.91124230769231 ± 0.520640263465633	3.83823338461539 ± 1.43642996755066	3.18547 ± 0.318206820731423
16	2.11086469230769 ± 0.759569074652791	2.68655369230769 ± 0.859632538135568	2.53954366666667 ± 1.04574683752458	2.64030423076923 ± 0.471880210561989	3.39359230769231 ± 1.27471893042979	2.87262666666667 ± 0.328508657521633
17	1.89520707692308 ± 0.679194850448855	2.36230469230769 ± 0.753417769514185	2.38891533333333 ± 0.808346668009875	2.48506453846154 ± 0.447002944844629	3.03563846153846 ± 1.14671581449929	2.61697833333333 ± 0.312898265793641
18	1.73164315384615 ± 0.624050342777707	2.11027192307692 ± 0.671930203452147	2.31779083333333 ± 0.638446823239152	2.40252169230769 ± 0.434793943578334	2.74132776923077 ± 1.04201472796422	2.44960833333333 ± 0.309161128760821
19	1.60179776923077 ± 0.574450727040065	1.92096046153846 ± 0.606152355846781	2.12158483333333 ± 0.544200868863847	2.34504515384615 ± 0.422656393008326	2.510304 ± 0.959403672310218	2.32164833333333 ± 0.299488895247665
20	1.48827507692308 ± 0.535893223394124	1.77310030769231 ± 0.554932705410814	2.14397566666667 ± 0.594382568782655	2.27884753846154 ± 0.406809076647064	2.32790115384615 ± 0.892081141689556	2.15118166666667 ± 0.263240210941768
21	1.42549830769231 ± 0.526812869076927	1.64778492307692 ± 0.511523291142653	2.02866283333333 ± 0.531766372874562	2.18781223076923 ± 0.39306178942675	2.18845361538462 ± 0.838047926051223	1.981935 ± 0.228964679525033
22	1.36009261538462 ± 0.507819967798717	1.56035423076923 ± 0.476539467699887	1.934722 ± 0.512356611730541	2.07618669230769 ± 0.38003645120992	2.08117469230769 ± 0.79566881194286	1.865315 ± 0.246230504994811
23	1.31129315384615 ± 0.494097253968933	1.48696176923077 ± 0.450038133427075	1.86120516666667 ± 0.480668821302325	1.95814123076923 ± 0.369005156935997	2.01011223076923 ± 0.764157228498947	1.77336166666667 ± 0.251625891467208
24	1.25538530769231 ± 0.477600341181198	1.42710423076923 ± 0.433348080415762	1.787803 ± 0.455453869556511	1.83275346153846 ± 0.355589942322054	1.96724123076923 ± 0.739805997939905	1.69088833333333 ± 0.242411228817205
25	1.20639846153846 ± 0.453649975236344	1.37047030769231 ± 0.417020863858829	1.70858266666667 ± 0.401053120504837	1.72127753846154 ± 0.338114004888047	1.93616969230769 ± 0.721443225882142	1.616035 ± 0.289766501842432
26	1.14822438461538 ± 0.430966215244216	1.32886453846154 ± 0.408404848097778	1.63597483333333 ± 0.39335734883712	1.628366 ± 0.326709614414698	1.91164769230769 ± 0.709402154073812	1.54601833333333 ± 0.256782188044004
27	1.10889253846154 ± 0.414707392999091	1.30201715384615 ± 0.398656039640867	1.58311933333333 ± 0.376601789016816	1.55446115384615 ± 0.318004337633114	1.88670692307692 ± 0.699273289904534	1.49889666666667 ± 0.273274376088697
28	1.07440246153846 ± 0.402357406273041	1.280421 ± 0.39129132012415	1.537523 ± 0.372184177651334	1.489867 ± 0.307519616498416	1.85954353846154 ± 0.686427536579379	1.428825 ± 0.288871703408278
29	1.05292530769231 ± 0.386722932738108	1.25961269230769 ± 0.387400585675083	1.50685966666667 ± 0.323118684598503	1.42972830769231 ± 0.294245930982737	1.825712 ± 0.671187724538125	1.35122333333333 ± 0.270824393189879

[truncated: 111 more sheets: Fig. 2b, Fig. 2c, Fig. 2d, Fig. 2e, Fig. 2f, Fig. 2g, Fig. 2i, Fig. 2k, Fig. 2l, Fig. 3b, Fig. 3c, Fig. 3d, Fig. 3e, Fig. 3f, Fig. 3h, Fig. 4a, Fig. 4b, Fig. 4d, Fig. 4e, Fig. 4g …]
